# Supplementary material for: Splitting the Pisonia birdcatcher trees: re-establishment of Ceodes and Rockia (Nyctaginaceae, Pisonieae)
Source: PhytoKeys. 2020 Jul 7;152:121–36. doi: 10.3897/phytokeys.152.50611 (PMC7360658; doi:10.3897/phytokeys.152.50611)
Supplement: XML Treatment for Ceodes [file phytokeys.152.50611-treatment1.xml]

<!DOCTYPE tp:taxon-treatment
  PUBLIC "-//TaxonX//DTD Taxonomic Treatment Publishing DTD v0 20100105//EN" "tax-treatment-NSO.dtd">
<tp:taxon-treatment xmlns:tp="http://www.plazi.org/taxpub"><tp:treatment-meta><kwd-group><label>Taxon classification</label><kwd><named-content xmlns:xlink="http://www.w3.org/1999/xlink" content-type="kingdom">Plantae</named-content></kwd><kwd><named-content xmlns:xlink="http://www.w3.org/1999/xlink" content-type="order">Caryophyllales</named-content></kwd><kwd><named-content xmlns:xlink="http://www.w3.org/1999/xlink" content-type="family">Nyctaginaceae</named-content></kwd></kwd-group><mixed-citation publication-type="journal"><person-group><name><surname>Rossetto</surname><given-names>Elson Felipe Sandoli</given-names></name><name><surname>Caraballo-Ortiz</surname><given-names>Marcos A.</given-names></name></person-group><article-title>Splitting the <italic><tp:taxon-name><tp:taxon-name-part taxon-name-part-type="genus" reg="Pisonia">Pisonia</tp:taxon-name-part></tp:taxon-name></italic> birdcatcher trees: re-establishment of <italic><tp:taxon-name><tp:taxon-name-part taxon-name-part-type="genus" reg="Ceodes">Ceodes</tp:taxon-name-part></tp:taxon-name></italic> and <italic><tp:taxon-name><tp:taxon-name-part taxon-name-part-type="genus" reg="Rockia">Rockia</tp:taxon-name-part></tp:taxon-name></italic> (<tp:taxon-name><tp:taxon-name-part taxon-name-part-type="family">Nyctaginaceae</tp:taxon-name-part></tp:taxon-name>, <tp:taxon-name><tp:taxon-name-part taxon-name-part-type="clade">Pisonieae</tp:taxon-name-part></tp:taxon-name>)</article-title><source>PhytoKeys</source><day>07</day><month>7</month><year>2020</year><volume>152</volume><fpage>121</fpage><lpage>136</lpage><pub-id pub-id-type="doi">10.3897/phytokeys.152.50611</pub-id></mixed-citation></tp:treatment-meta><tp:nomenclature><tp:taxon-name><object-id xmlns:xlink="http://www.w3.org/1999/xlink" content-type="arpha" xlink:type="simple">3CA0F9FD-3ECA-5A00-91C4-D38441DF362E</object-id>
              <tp:taxon-name-part taxon-name-part-type="genus" reg="Ceodes">Ceodes</tp:taxon-name-part>
            </tp:taxon-name><tp:taxon-authority>J.R.Forst. &amp; G.Forst., Char. Gen. Pl., ed. 2: 141. 1776.</tp:taxon-authority><tp:nomenclature-citation-list><tp:nomenclature-citation><tp:taxon-name>
                  <tp:taxon-name-part taxon-name-part-type="genus" reg="Pisonia"/>
                </tp:taxon-name><comment>≡ <tp:taxon-name><tp:taxon-name-part taxon-name-part-type="genus" reg="Pisonia">Pisonia</tp:taxon-name-part> <tp:taxon-name-part taxon-name-part-type="infraspecific-rank">sect.</tp:taxon-name-part> <tp:taxon-name-part taxon-name-part-type="section" reg="Prismatocarpae">Prismatocarpae</tp:taxon-name-part></tp:taxon-name> Heimerl, Nat. Pflanzenfam. 3(1b): 29. 1889. Type (designated by Stemmerik in Blumea 12: 277. 1964): <tp:taxon-name><tp:taxon-name-part taxon-name-part-type="genus" reg="Pisonia">Pisonia</tp:taxon-name-part> <tp:taxon-name-part taxon-name-part-type="species" reg="umbellifera">umbellifera</tp:taxon-name-part></tp:taxon-name> (J.R.Forst. &amp; G.Forst.) Seem. (≡ <tp:taxon-name><tp:taxon-name-part taxon-name-part-type="genus" reg="Ceodes">Ceodes</tp:taxon-name-part> <tp:taxon-name-part taxon-name-part-type="species" reg="umbellifera">umbellifera</tp:taxon-name-part></tp:taxon-name> J.R.Forst. &amp; G.Forst.), <bold>syn. nov.</bold></comment></tp:nomenclature-citation><tp:nomenclature-citation><tp:taxon-name>
                  <tp:taxon-name-part taxon-name-part-type="genus" reg="Calpidia"/>
                </tp:taxon-name><comment>= <tp:taxon-name><tp:taxon-name-part taxon-name-part-type="genus" reg="Calpidia">Calpidia</tp:taxon-name-part></tp:taxon-name> Thouars, Hist. Vég. Îsles Austral. Afriq. 37, pl. 10. 1804. Type: <tp:taxon-name><tp:taxon-name-part taxon-name-part-type="genus" reg="Calpidia">Calpidia</tp:taxon-name-part> <tp:taxon-name-part taxon-name-part-type="species" reg="oblonga">oblonga</tp:taxon-name-part></tp:taxon-name> J.St.-Hil., <bold>syn. nov.</bold></comment></tp:nomenclature-citation><tp:nomenclature-citation><tp:taxon-name>
                  <tp:taxon-name-part taxon-name-part-type="genus" reg="Heimerlia"/>
                </tp:taxon-name><comment>= <tp:taxon-name><tp:taxon-name-part taxon-name-part-type="genus" reg="Heimerlia">Heimerlia</tp:taxon-name-part></tp:taxon-name> Skottsb., Svensk Bot. Tidskr. 30: 738. 1936 (non Höhn. 1903). Type: <tp:taxon-name><tp:taxon-name-part taxon-name-part-type="genus" reg="Heimerlia">Heimerlia</tp:taxon-name-part> <tp:taxon-name-part taxon-name-part-type="species" reg="brunoniana">brunoniana</tp:taxon-name-part></tp:taxon-name> (Endl.) Skottsb., <bold>syn. nov.</bold></comment></tp:nomenclature-citation><tp:nomenclature-citation><tp:taxon-name>
                  <tp:taxon-name-part taxon-name-part-type="genus" reg="Heimerliodendron"/>
                </tp:taxon-name><comment>= <tp:taxon-name><tp:taxon-name-part taxon-name-part-type="genus" reg="Heimerliodendron">Heimerliodendron</tp:taxon-name-part></tp:taxon-name> Skottsb., Svensk Bot. Tidskr. 35: 364. 1941. Type: <tp:taxon-name><tp:taxon-name-part taxon-name-part-type="genus" reg="Heimerliodendron">Heimerliodendron</tp:taxon-name-part> <tp:taxon-name-part taxon-name-part-type="species" reg="brunonianum">brunonianum</tp:taxon-name-part></tp:taxon-name> (Endl.) Skottsb., <bold>syn. nov.</bold></comment></tp:nomenclature-citation><tp:nomenclature-citation><tp:taxon-name>
                  <tp:taxon-name-part taxon-name-part-type="genus" reg="Pisonia"/>
                </tp:taxon-name><comment>= <tp:taxon-name><tp:taxon-name-part taxon-name-part-type="genus" reg="Pisonia">Pisonia</tp:taxon-name-part> <tp:taxon-name-part taxon-name-part-type="infraspecific-rank">sect.</tp:taxon-name-part> <tp:taxon-name-part taxon-name-part-type="section" reg="Paucistaminatae">Paucistaminatae</tp:taxon-name-part></tp:taxon-name> (Heimerl) Stemm., Blumea 12: 277. 1964 ≡ <tp:taxon-name><tp:taxon-name-part taxon-name-part-type="genus" reg="Calpidia">Calpidia</tp:taxon-name-part> <tp:taxon-name-part taxon-name-part-type="infraspecific-rank">sect.</tp:taxon-name-part> <tp:taxon-name-part taxon-name-part-type="section" reg="Paucistaminatae">Paucistaminatae</tp:taxon-name-part></tp:taxon-name> Heimerl, Nat. Pflanzenfam. 16c: 125. 1934. Type (designated by Stemmerik in Blumea 12: 277. 1964): <tp:taxon-name><tp:taxon-name-part taxon-name-part-type="genus" reg="Pisonia">Pisonia</tp:taxon-name-part> <tp:taxon-name-part taxon-name-part-type="species" reg="longirostris">longirostris</tp:taxon-name-part></tp:taxon-name> Teijsm. &amp; Binn. (≡ <tp:taxon-name><tp:taxon-name-part taxon-name-part-type="genus" reg="Calpidia">Calpidia</tp:taxon-name-part> <tp:taxon-name-part taxon-name-part-type="species" reg="longirostris">longirostris</tp:taxon-name-part></tp:taxon-name> (Teijsm. &amp; Binn.) Heimerl), <bold>syn. nov.</bold></comment></tp:nomenclature-citation><tp:nomenclature-citation><tp:taxon-name>
                  <tp:taxon-name-part taxon-name-part-type="genus" reg="Pisonia"/>
                </tp:taxon-name><comment>= <tp:taxon-name><tp:taxon-name-part taxon-name-part-type="genus" reg="Pisonia">Pisonia</tp:taxon-name-part> <tp:taxon-name-part taxon-name-part-type="infraspecific-rank">sect.</tp:taxon-name-part> <tp:taxon-name-part taxon-name-part-type="section" reg="Timeroyea">Timeroyea</tp:taxon-name-part></tp:taxon-name> (Montrouz.) Heimerl, Nat. Pflanzenfam. 3(1b): 29. 1889, ‘<tp:taxon-name><tp:taxon-name-part taxon-name-part-type="genus" reg="Timeroya">Timeroya</tp:taxon-name-part></tp:taxon-name>’ ≡ <tp:taxon-name><tp:taxon-name-part taxon-name-part-type="genus" reg="Timeroyea">Timeroyea</tp:taxon-name-part></tp:taxon-name> Montrouz., Mém. Acad. Roy. Sci. Lyon, Sect. Sci. 10: 247. 1860. Type (designated by Stemmerik in Blumea 12: 277. 1964): <tp:taxon-name><tp:taxon-name-part taxon-name-part-type="genus" reg="Pisonia">Pisonia</tp:taxon-name-part> <tp:taxon-name-part taxon-name-part-type="species" reg="artensis">artensis</tp:taxon-name-part></tp:taxon-name> (Montrouz.) Barg.-Petr. (≡ <tp:taxon-name><tp:taxon-name-part taxon-name-part-type="genus" reg="Timeroyea">Timeroyea</tp:taxon-name-part> <tp:taxon-name-part taxon-name-part-type="species" reg="artensis">artensis</tp:taxon-name-part></tp:taxon-name> Montrouz.), <bold>syn. nov.</bold></comment></tp:nomenclature-citation><tp:nomenclature-citation><tp:taxon-name>
                  <tp:taxon-name-part taxon-name-part-type="genus" reg="Vieillardia"/>
                </tp:taxon-name><comment>= <tp:taxon-name><tp:taxon-name-part taxon-name-part-type="genus" reg="Vieillardia">Vieillardia</tp:taxon-name-part></tp:taxon-name> Brong. &amp; Gris, Bull. Soc. Bot. France 8: 375. 1861 (non Montrouz. 1860). Type: <tp:taxon-name><tp:taxon-name-part taxon-name-part-type="genus" reg="Vieillardia">Vieillardia</tp:taxon-name-part> <tp:taxon-name-part taxon-name-part-type="species" reg="austrocaledonica">austrocaledonica</tp:taxon-name-part></tp:taxon-name> Brong. &amp; Gris., <bold>syn. nov.</bold></comment></tp:nomenclature-citation></tp:nomenclature-citation-list></tp:nomenclature><tp:treatment-sec sec-type="material" id="SECID0EQ2AG"><title>Type.</title><p><italic><tp:taxon-name><tp:taxon-name-part taxon-name-part-type="genus" reg="Ceodes">C.</tp:taxon-name-part> <tp:taxon-name-part taxon-name-part-type="species" reg="umbellifera">umbellifera</tp:taxon-name-part></tp:taxon-name></italic> J.R.Forst. &amp; G.Forst.</p></tp:treatment-sec><tp:treatment-sec sec-type="description" id="SECID0EB3AG"><title>Description.</title><p><bold><italic>Habit and phyllotaxy</italic>.</bold> Dioecious or hermaphroditic trees or shrubs, leaves (sub)opposite or (sub)verticillate clustered at apex of branches.</p><p><bold><italic>Inflorescence</italic>.</bold> Axillary, terminal or occasionally cauliflorous, arranged in compound cymes.</p><p><bold><italic>Flowers</italic>.</bold> Unisexual (with vestiges of another sex) or rarely hermaphrodite, pedicellate, bracteoles absent at the upper portion of the pedicels, perianth campanulate (Fig. <xref ref-type="fig" rid="F2">2A, D</xref>) to funnel-shaped, stamens 2 to many (&gt; 30), long or shortly exserted (Fig. <xref ref-type="fig" rid="F2">2D</xref>) and stigma penicillate or less frequently fimbriate, exserted (Fig. <xref ref-type="fig" rid="F2">2A</xref>).</p><p><bold><italic><tp:taxon-name><tp:taxon-name-part taxon-name-part-type="genus" reg="Anthocarp">Anthocarp</tp:taxon-name-part></tp:taxon-name></italic>.</bold> Leathery or woody (but never fleshy), ellipsoid, prismatic or fusiform, sometimes with a rostrum at apex (Fig. <xref ref-type="fig" rid="F3">3B</xref>) and 4–5 longitudinal ribs with inconspicuous sticky glands (Figs <xref ref-type="fig" rid="F2">2B, C</xref>, <xref ref-type="fig" rid="F3">3A–C</xref>).</p><p><bold><italic>Pollen</italic>.</bold> Six and 12 colpi geometrically arranged.</p><p><bold><italic><tp:taxon-name><tp:taxon-name-part taxon-name-part-type="genus" reg="Perisperm">Perisperm</tp:taxon-name-part></tp:taxon-name></italic>.</bold> Often scarce, gelatinous or mealy.</p><fig id="F2" position="float" orientation="portrait"><object-id xmlns:xlink="http://www.w3.org/1999/xlink" content-type="doi" xlink:type="simple">10.3897/phytokeys.152.50611.figure2</object-id><object-id xmlns:xlink="http://www.w3.org/1999/xlink" content-type="arpha" xlink:type="simple">56AD99A9-1BEE-58F6-8A41-61CB4683E4A2</object-id><label>Figure 2.</label><caption><p>Field images for representative species of <italic><tp:taxon-name><tp:taxon-name-part taxon-name-part-type="genus" reg="Ceodes">Ceodes</tp:taxon-name-part></tp:taxon-name></italic>, <italic><tp:taxon-name><tp:taxon-name-part taxon-name-part-type="genus" reg="Pisonia">Pisonia</tp:taxon-name-part></tp:taxon-name></italic> and <italic><tp:taxon-name><tp:taxon-name-part taxon-name-part-type="genus" reg="Rockia">Rockia</tp:taxon-name-part></tp:taxon-name></italic> (<tp:taxon-name><tp:taxon-name-part taxon-name-part-type="family">Nyctaginaceae</tp:taxon-name-part></tp:taxon-name>) from the Pacific Islands <bold>A</bold><italic><tp:taxon-name><tp:taxon-name-part taxon-name-part-type="genus" reg="Ceodes">Ceodes</tp:taxon-name-part> <tp:taxon-name-part taxon-name-part-type="species" reg="taitensis">taitensis</tp:taxon-name-part></tp:taxon-name></italic>. Branch with pistillate flowers <bold>B</bold><italic><tp:taxon-name><tp:taxon-name-part taxon-name-part-type="genus" reg="Ceodes">Ceodes</tp:taxon-name-part> <tp:taxon-name-part taxon-name-part-type="species" reg="brunoniana">brunoniana</tp:taxon-name-part></tp:taxon-name></italic>. Ripe anthocarps (fruits) exuding sticky secretions (arrow) <bold>C, D</bold><italic><tp:taxon-name><tp:taxon-name-part taxon-name-part-type="genus" reg="Ceodes">Ceodes</tp:taxon-name-part> <tp:taxon-name-part taxon-name-part-type="species" reg="umbellifera">umbellifera</tp:taxon-name-part></tp:taxon-name></italic>. Branch with ripe anthocarps (<bold>C</bold>) and staminate flowers at anthesis (<bold>D</bold>) <bold>E, F</bold><italic><tp:taxon-name><tp:taxon-name-part taxon-name-part-type="genus" reg="Pisonia">Pisonia</tp:taxon-name-part> <tp:taxon-name-part taxon-name-part-type="species" reg="grandis">grandis</tp:taxon-name-part></tp:taxon-name></italic> R.Br. Staminate flowers at anthesis (<bold>E</bold>) and ripe anthocarps (<bold>F</bold>) <bold>G–I</bold><italic><tp:taxon-name><tp:taxon-name-part taxon-name-part-type="genus" reg="Rockia">Rockia</tp:taxon-name-part> <tp:taxon-name-part taxon-name-part-type="species" reg="sandwicensis">sandwicensis</tp:taxon-name-part></tp:taxon-name></italic>. Staminate (<bold>G</bold>) and pistillate (<bold>H</bold>) flowers at anthesis and ripe anthocarps (<bold>I</bold>) Photo credits: <bold>A, F</bold> by J.-Y. Meyer <bold>B</bold> by L. Jensen <bold>C</bold> by C.-I Peng <bold>D, E, I</bold> by F. Starr and K. Starr <bold>G, H</bold> by K. Magnacca.</p></caption><graphic xmlns:xlink="http://www.w3.org/1999/xlink" xlink:href="phytokeys-152-121-g002.jpg" position="float" orientation="portrait" xlink:type="simple" id="oo_428753.jpg"><uri content-type="original_file" xlink:type="simple">https://binary.pensoft.net/fig/428753</uri></graphic></fig><fig id="F3" position="float" orientation="portrait"><object-id xmlns:xlink="http://www.w3.org/1999/xlink" content-type="doi" xlink:type="simple">10.3897/phytokeys.152.50611.figure3</object-id><object-id xmlns:xlink="http://www.w3.org/1999/xlink" content-type="arpha" xlink:type="simple">20F1C348-3385-582E-B8A9-E29AF3E47F7C</object-id><label>Figure 3.</label><caption><p>Comparison of size and morphology of ripe fruits (anthocarps) amongst members of <italic><tp:taxon-name><tp:taxon-name-part taxon-name-part-type="genus" reg="Ceodes">Ceodes</tp:taxon-name-part></tp:taxon-name></italic>, <italic><tp:taxon-name><tp:taxon-name-part taxon-name-part-type="genus" reg="Pisonia">Pisonia</tp:taxon-name-part></tp:taxon-name></italic> and <italic><tp:taxon-name><tp:taxon-name-part taxon-name-part-type="genus" reg="Rockia">Rockia</tp:taxon-name-part></tp:taxon-name></italic> (<tp:taxon-name><tp:taxon-name-part taxon-name-part-type="family">Nyctaginaceae</tp:taxon-name-part></tp:taxon-name>). The outline of infructescences are shown below each anthocarp <bold>A</bold><italic><tp:taxon-name><tp:taxon-name-part taxon-name-part-type="genus" reg="Ceodes">Ceodes</tp:taxon-name-part> <tp:taxon-name-part taxon-name-part-type="species" reg="brunoniana">brunoniana</tp:taxon-name-part></tp:taxon-name></italic> (based on <italic>St. John 11272</italic> (<abbrev xmlns:xlink="http://www.w3.org/1999/xlink" xlink:title="Smithsonian Institution" id="ABBRID0ECEBG" xlink:type="simple">US</abbrev>-01258187)) <bold>B</bold><italic><tp:taxon-name><tp:taxon-name-part taxon-name-part-type="genus" reg="Ceodes">Ceodes</tp:taxon-name-part> <tp:taxon-name-part taxon-name-part-type="species" reg="longirostris">longirostris</tp:taxon-name-part></tp:taxon-name></italic> (based on <italic>Brass 2972</italic> (<abbrev xmlns:xlink="http://www.w3.org/1999/xlink" xlink:title="Harvard University Herbaria" id="ABBRID0EVEBG" xlink:type="simple">HUH</abbrev>-00046918)). Note the extremely long rostrum at the tip of the anthocarp (indicated with an arrow) <bold>C</bold><italic><tp:taxon-name><tp:taxon-name-part taxon-name-part-type="genus" reg="Ceodes">Ceodes</tp:taxon-name-part> <tp:taxon-name-part taxon-name-part-type="species" reg="umbellifera">umbellifera</tp:taxon-name-part></tp:taxon-name></italic> (based on <italic>Foxworthy 593</italic> (<abbrev xmlns:xlink="http://www.w3.org/1999/xlink" xlink:title="Smithsonian Institution" id="ABBRID0EIFBG" xlink:type="simple">US</abbrev>-03661041)) <bold>D</bold><italic><tp:taxon-name><tp:taxon-name-part taxon-name-part-type="genus" reg="Pisonia">Pisonia</tp:taxon-name-part> <tp:taxon-name-part taxon-name-part-type="species" reg="aculeata">aculeata</tp:taxon-name-part></tp:taxon-name></italic> L. (based on <italic>Caraballo 3464</italic> (IJ)) <bold>E</bold><italic><tp:taxon-name><tp:taxon-name-part taxon-name-part-type="genus" reg="Pisonia">Pisonia</tp:taxon-name-part> <tp:taxon-name-part taxon-name-part-type="species" reg="grandis">grandis</tp:taxon-name-part></tp:taxon-name></italic> (based on <italic>Fosberg 24357</italic> (<abbrev xmlns:xlink="http://www.w3.org/1999/xlink" xlink:title="Smithsonian Institution" id="ABBRID0EKGBG" xlink:type="simple">US</abbrev>-00959523)) <bold>F</bold><italic><tp:taxon-name><tp:taxon-name-part taxon-name-part-type="genus" reg="Rockia">Rockia</tp:taxon-name-part> <tp:taxon-name-part taxon-name-part-type="species" reg="sandwicensis">sandwicensis</tp:taxon-name-part></tp:taxon-name></italic> (based on <italic>Lorence 6305</italic> (<abbrev xmlns:xlink="http://www.w3.org/1999/xlink" xlink:title="Smithsonian Institution" id="ABBRID0E4GBG" xlink:type="simple">US</abbrev>-00452890)). Illustration credit: Ramos Sepúlveda.</p></caption><graphic xmlns:xlink="http://www.w3.org/1999/xlink" xlink:href="phytokeys-152-121-g003.jpg" position="float" orientation="portrait" xlink:type="simple" id="oo_428754.jpg"><uri content-type="original_file" xlink:type="simple">https://binary.pensoft.net/fig/428754</uri></graphic></fig></tp:treatment-sec></tp:taxon-treatment>
