# Supplementary material for: Splitting the Pisonia birdcatcher trees: re-establishment of Ceodes and Rockia (Nyctaginaceae, Pisonieae)
Source: PhytoKeys. 2020 Jul 7;152:121–36. doi: 10.3897/phytokeys.152.50611 (PMC7360658; doi:10.3897/phytokeys.152.50611)
Supplement: XML Treatment for Ceodes austro-orientalis [file phytokeys.152.50611-treatment4.xml]

<!DOCTYPE tp:taxon-treatment
  PUBLIC "-//TaxonX//DTD Taxonomic Treatment Publishing DTD v0 20100105//EN" "tax-treatment-NSO.dtd">
<tp:taxon-treatment xmlns:tp="http://www.plazi.org/taxpub"><tp:treatment-meta><kwd-group><label>Taxon classification</label><kwd><named-content xmlns:xlink="http://www.w3.org/1999/xlink" content-type="kingdom">Plantae</named-content></kwd><kwd><named-content xmlns:xlink="http://www.w3.org/1999/xlink" content-type="order">Caryophyllales</named-content></kwd><kwd><named-content xmlns:xlink="http://www.w3.org/1999/xlink" content-type="family">Nyctaginaceae</named-content></kwd></kwd-group><mixed-citation publication-type="journal"><person-group><name><surname>Rossetto</surname><given-names>Elson Felipe Sandoli</given-names></name><name><surname>Caraballo-Ortiz</surname><given-names>Marcos A.</given-names></name></person-group><article-title>Splitting the <italic><tp:taxon-name><tp:taxon-name-part taxon-name-part-type="genus" reg="Pisonia">Pisonia</tp:taxon-name-part></tp:taxon-name></italic> birdcatcher trees: re-establishment of <italic><tp:taxon-name><tp:taxon-name-part taxon-name-part-type="genus" reg="Ceodes">Ceodes</tp:taxon-name-part></tp:taxon-name></italic> and <italic><tp:taxon-name><tp:taxon-name-part taxon-name-part-type="genus" reg="Rockia">Rockia</tp:taxon-name-part></tp:taxon-name></italic> (<tp:taxon-name><tp:taxon-name-part taxon-name-part-type="family">Nyctaginaceae</tp:taxon-name-part></tp:taxon-name>, <tp:taxon-name><tp:taxon-name-part taxon-name-part-type="clade">Pisonieae</tp:taxon-name-part></tp:taxon-name>)</article-title><source>PhytoKeys</source><day>07</day><month>7</month><year>2020</year><volume>152</volume><fpage>121</fpage><lpage>136</lpage><pub-id pub-id-type="doi">10.3897/phytokeys.152.50611</pub-id></mixed-citation></tp:treatment-meta><tp:nomenclature><label>3.</label><tp:taxon-name><object-id xmlns:xlink="http://www.w3.org/1999/xlink" content-type="arpha" xlink:type="simple">F5616801-EA57-52FB-998F-D996B7B46DA6</object-id>
              <tp:taxon-name-part taxon-name-part-type="genus" reg="Ceodes">Ceodes</tp:taxon-name-part>
              <tp:taxon-name-part taxon-name-part-type="species" reg="austro-orientalis">austro-orientalis</tp:taxon-name-part>
              <object-id xmlns:xlink="http://www.w3.org/1999/xlink" content-type="ipni" xlink:type="simple">urn:lsid:ipni.org:names:77210105-1</object-id>
            </tp:taxon-name><tp:taxon-authority>(J.Florence) E.F.S.Rossetto &amp; Caraballo</tp:taxon-authority><tp:taxon-status xmlns:xlink="http://www.w3.org/1999/xlink" xlink:type="simple">comb. nov.</tp:taxon-status><tp:nomenclature-citation-list><tp:nomenclature-citation><tp:taxon-name>
                  <tp:taxon-name-part taxon-name-part-type="genus" reg="Pisonia"/>
                </tp:taxon-name><comment>≡ <tp:taxon-name><tp:taxon-name-part taxon-name-part-type="genus" reg="Pisonia">Pisonia</tp:taxon-name-part> <tp:taxon-name-part taxon-name-part-type="species" reg="austro-orientalis">austro-orientalis</tp:taxon-name-part></tp:taxon-name> J. Florence, Fl. Polynésie Franç. 2: 307. 2004. (Basionym). </comment></tp:nomenclature-citation></tp:nomenclature-citation-list></tp:nomenclature><tp:treatment-sec sec-type="distribution" id="SECID0EGNBG"><title>Distribution.</title><p>French Polynesia (Gambier Islands) (<xref ref-type="bibr" rid="B11">Florence 2004</xref>).</p></tp:treatment-sec><ref-list><ref id="B11"><mixed-citation xmlns:xlink="http://www.w3.org/1999/xlink" xlink:type="simple"><person-group><name name-style="western"><surname>Florence</surname><given-names>J</given-names></name></person-group> (<year>2004</year>) Flore de la Polynésie Française, Vol. 2. Collection Faune et Flore tropicales 41. IRD Éditions, Publications Scientifiques du Muséum National D’Histoire Naturelle, Paris.</mixed-citation></ref></ref-list></tp:taxon-treatment>
