# Supplementary material for: Splitting the Pisonia birdcatcher trees: re-establishment of Ceodes and Rockia (Nyctaginaceae, Pisonieae)
Source: PhytoKeys. 2020 Jul 7;152:121–36. doi: 10.3897/phytokeys.152.50611 (PMC7360658; doi:10.3897/phytokeys.152.50611)
Supplement: XML Treatment for Ceodes brunoniana [file phytokeys.152.50611-treatment6.xml]

<!DOCTYPE tp:taxon-treatment
  PUBLIC "-//TaxonX//DTD Taxonomic Treatment Publishing DTD v0 20100105//EN" "tax-treatment-NSO.dtd">
<tp:taxon-treatment xmlns:tp="http://www.plazi.org/taxpub"><tp:treatment-meta><kwd-group><label>Taxon classification</label><kwd><named-content xmlns:xlink="http://www.w3.org/1999/xlink" content-type="kingdom">Plantae</named-content></kwd><kwd><named-content xmlns:xlink="http://www.w3.org/1999/xlink" content-type="order">Caryophyllales</named-content></kwd><kwd><named-content xmlns:xlink="http://www.w3.org/1999/xlink" content-type="family">Nyctaginaceae</named-content></kwd></kwd-group><mixed-citation publication-type="journal"><person-group><name><surname>Rossetto</surname><given-names>Elson Felipe Sandoli</given-names></name><name><surname>Caraballo-Ortiz</surname><given-names>Marcos A.</given-names></name></person-group><article-title>Splitting the <italic><tp:taxon-name><tp:taxon-name-part taxon-name-part-type="genus" reg="Pisonia">Pisonia</tp:taxon-name-part></tp:taxon-name></italic> birdcatcher trees: re-establishment of <italic><tp:taxon-name><tp:taxon-name-part taxon-name-part-type="genus" reg="Ceodes">Ceodes</tp:taxon-name-part></tp:taxon-name></italic> and <italic><tp:taxon-name><tp:taxon-name-part taxon-name-part-type="genus" reg="Rockia">Rockia</tp:taxon-name-part></tp:taxon-name></italic> (<tp:taxon-name><tp:taxon-name-part taxon-name-part-type="family">Nyctaginaceae</tp:taxon-name-part></tp:taxon-name>, <tp:taxon-name><tp:taxon-name-part taxon-name-part-type="clade">Pisonieae</tp:taxon-name-part></tp:taxon-name>)</article-title><source>PhytoKeys</source><day>07</day><month>7</month><year>2020</year><volume>152</volume><fpage>121</fpage><lpage>136</lpage><pub-id pub-id-type="doi">10.3897/phytokeys.152.50611</pub-id></mixed-citation></tp:treatment-meta><tp:nomenclature><label>5.</label><tp:taxon-name><object-id xmlns:xlink="http://www.w3.org/1999/xlink" content-type="arpha" xlink:type="simple">4309BB42-A74E-5D00-9130-02BA9C7BF4BE</object-id>
              <tp:taxon-name-part taxon-name-part-type="genus" reg="Ceodes">Ceodes</tp:taxon-name-part>
              <tp:taxon-name-part taxon-name-part-type="species" reg="brunoniana">brunoniana</tp:taxon-name-part>
            </tp:taxon-name><tp:taxon-authority>(Endl.) Skottsb., Acta Horti Gothob. 2: 231. 1926.</tp:taxon-authority><xref ref-type="fig" rid="F2">Figs 2B</xref><xref ref-type="fig" rid="F3">, 3A</xref><tp:nomenclature-citation-list><tp:nomenclature-citation><tp:taxon-name>
                  <tp:taxon-name-part taxon-name-part-type="genus" reg="Pisonia"/>
                </tp:taxon-name><comment>≡ <tp:taxon-name><tp:taxon-name-part taxon-name-part-type="genus" reg="Pisonia">Pisonia</tp:taxon-name-part> <tp:taxon-name-part taxon-name-part-type="species" reg="brunoniana">brunoniana</tp:taxon-name-part></tp:taxon-name> Endl., Prodr. Fl. Norf. 43. 1833. (Basionym). </comment></tp:nomenclature-citation></tp:nomenclature-citation-list></tp:nomenclature><tp:treatment-sec sec-type="distribution" id="SECID0EMRBG"><title>Distribution.</title><p>Hawai‘i (Hawai‘i, Lana‘i, Maui, Moloka‘i, O‘ahu), Lord Howe and Norfolk Islands and New Zealand (Northern Island) (<xref ref-type="bibr" rid="B18">Heimerl 1913b</xref>; <xref ref-type="bibr" rid="B36">Wagner et al. 2005</xref>).</p></tp:treatment-sec><tp:treatment-sec sec-type="notes" id="SECID0E1RBG"><title>Note.</title><p><italic><tp:taxon-name><tp:taxon-name-part taxon-name-part-type="genus" reg="Pisonia">Pisonia</tp:taxon-name-part> <tp:taxon-name-part taxon-name-part-type="species" reg="brunoniana">brunoniana</tp:taxon-name-part></tp:taxon-name></italic> Endl., which was considered by <xref ref-type="bibr" rid="B32">Stemmerik (1964a)</xref><xref ref-type="bibr" rid="B32">a</xref> synonym of <italic><tp:taxon-name><tp:taxon-name-part taxon-name-part-type="genus" reg="Pisonia">P.</tp:taxon-name-part> <tp:taxon-name-part taxon-name-part-type="species" reg="umbellifera">umbellifera</tp:taxon-name-part></tp:taxon-name></italic>, is treated here as an accepted name (as <italic><tp:taxon-name><tp:taxon-name-part taxon-name-part-type="genus" reg="Ceodes">Ce.</tp:taxon-name-part> <tp:taxon-name-part taxon-name-part-type="species" reg="brunoniana">brunoniana</tp:taxon-name-part></tp:taxon-name></italic>), following <xref ref-type="bibr" rid="B34">Sykes (1987)</xref>, who clarified the key characters to separate both species.</p></tp:treatment-sec><tp:treatment-sec><!--Section generated to contain objects referenced in tp:taxon-treatment.--><fig id="F2" position="float" orientation="portrait"><object-id xmlns:xlink="http://www.w3.org/1999/xlink" content-type="doi" xlink:type="simple">10.3897/phytokeys.152.50611.figure2</object-id><object-id xmlns:xlink="http://www.w3.org/1999/xlink" content-type="arpha" xlink:type="simple">56AD99A9-1BEE-58F6-8A41-61CB4683E4A2</object-id><label>Figure 2.</label><caption><p>Field images for representative species of <italic><tp:taxon-name><tp:taxon-name-part taxon-name-part-type="genus" reg="Ceodes">Ceodes</tp:taxon-name-part></tp:taxon-name></italic>, <italic><tp:taxon-name><tp:taxon-name-part taxon-name-part-type="genus" reg="Pisonia">Pisonia</tp:taxon-name-part></tp:taxon-name></italic> and <italic><tp:taxon-name><tp:taxon-name-part taxon-name-part-type="genus" reg="Rockia">Rockia</tp:taxon-name-part></tp:taxon-name></italic> (<tp:taxon-name><tp:taxon-name-part taxon-name-part-type="family">Nyctaginaceae</tp:taxon-name-part></tp:taxon-name>) from the Pacific Islands <bold>A</bold><italic><tp:taxon-name><tp:taxon-name-part taxon-name-part-type="genus" reg="Ceodes">Ceodes</tp:taxon-name-part> <tp:taxon-name-part taxon-name-part-type="species" reg="taitensis">taitensis</tp:taxon-name-part></tp:taxon-name></italic>. Branch with pistillate flowers <bold>B</bold><italic><tp:taxon-name><tp:taxon-name-part taxon-name-part-type="genus" reg="Ceodes">Ceodes</tp:taxon-name-part> <tp:taxon-name-part taxon-name-part-type="species" reg="brunoniana">brunoniana</tp:taxon-name-part></tp:taxon-name></italic>. Ripe anthocarps (fruits) exuding sticky secretions (arrow) <bold>C, D</bold><italic><tp:taxon-name><tp:taxon-name-part taxon-name-part-type="genus" reg="Ceodes">Ceodes</tp:taxon-name-part> <tp:taxon-name-part taxon-name-part-type="species" reg="umbellifera">umbellifera</tp:taxon-name-part></tp:taxon-name></italic>. Branch with ripe anthocarps (<bold>C</bold>) and staminate flowers at anthesis (<bold>D</bold>) <bold>E, F</bold><italic><tp:taxon-name><tp:taxon-name-part taxon-name-part-type="genus" reg="Pisonia">Pisonia</tp:taxon-name-part> <tp:taxon-name-part taxon-name-part-type="species" reg="grandis">grandis</tp:taxon-name-part></tp:taxon-name></italic> R.Br. Staminate flowers at anthesis (<bold>E</bold>) and ripe anthocarps (<bold>F</bold>) <bold>G–I</bold><italic><tp:taxon-name><tp:taxon-name-part taxon-name-part-type="genus" reg="Rockia">Rockia</tp:taxon-name-part> <tp:taxon-name-part taxon-name-part-type="species" reg="sandwicensis">sandwicensis</tp:taxon-name-part></tp:taxon-name></italic>. Staminate (<bold>G</bold>) and pistillate (<bold>H</bold>) flowers at anthesis and ripe anthocarps (<bold>I</bold>) Photo credits: <bold>A, F</bold> by J.-Y. Meyer <bold>B</bold> by L. Jensen <bold>C</bold> by C.-I Peng <bold>D, E, I</bold> by F. Starr and K. Starr <bold>G, H</bold> by K. Magnacca.</p></caption><graphic xmlns:xlink="http://www.w3.org/1999/xlink" xlink:href="phytokeys-152-121-g002.jpg" position="float" orientation="portrait" xlink:type="simple" id="oo_428753.jpg"><uri content-type="original_file" xlink:type="simple">https://binary.pensoft.net/fig/428753</uri></graphic></fig><fig id="F3" position="float" orientation="portrait"><object-id xmlns:xlink="http://www.w3.org/1999/xlink" content-type="doi" xlink:type="simple">10.3897/phytokeys.152.50611.figure3</object-id><object-id xmlns:xlink="http://www.w3.org/1999/xlink" content-type="arpha" xlink:type="simple">20F1C348-3385-582E-B8A9-E29AF3E47F7C</object-id><label>Figure 3.</label><caption><p>Comparison of size and morphology of ripe fruits (anthocarps) amongst members of <italic><tp:taxon-name><tp:taxon-name-part taxon-name-part-type="genus" reg="Ceodes">Ceodes</tp:taxon-name-part></tp:taxon-name></italic>, <italic><tp:taxon-name><tp:taxon-name-part taxon-name-part-type="genus" reg="Pisonia">Pisonia</tp:taxon-name-part></tp:taxon-name></italic> and <italic><tp:taxon-name><tp:taxon-name-part taxon-name-part-type="genus" reg="Rockia">Rockia</tp:taxon-name-part></tp:taxon-name></italic> (<tp:taxon-name><tp:taxon-name-part taxon-name-part-type="family">Nyctaginaceae</tp:taxon-name-part></tp:taxon-name>). The outline of infructescences are shown below each anthocarp <bold>A</bold><italic><tp:taxon-name><tp:taxon-name-part taxon-name-part-type="genus" reg="Ceodes">Ceodes</tp:taxon-name-part> <tp:taxon-name-part taxon-name-part-type="species" reg="brunoniana">brunoniana</tp:taxon-name-part></tp:taxon-name></italic> (based on <italic>St. John 11272</italic> (<abbrev xmlns:xlink="http://www.w3.org/1999/xlink" xlink:title="Smithsonian Institution" id="ABBRID0ECEBG" xlink:type="simple">US</abbrev>-01258187)) <bold>B</bold><italic><tp:taxon-name><tp:taxon-name-part taxon-name-part-type="genus" reg="Ceodes">Ceodes</tp:taxon-name-part> <tp:taxon-name-part taxon-name-part-type="species" reg="longirostris">longirostris</tp:taxon-name-part></tp:taxon-name></italic> (based on <italic>Brass 2972</italic> (<abbrev xmlns:xlink="http://www.w3.org/1999/xlink" xlink:title="Harvard University Herbaria" id="ABBRID0EVEBG" xlink:type="simple">HUH</abbrev>-00046918)). Note the extremely long rostrum at the tip of the anthocarp (indicated with an arrow) <bold>C</bold><italic><tp:taxon-name><tp:taxon-name-part taxon-name-part-type="genus" reg="Ceodes">Ceodes</tp:taxon-name-part> <tp:taxon-name-part taxon-name-part-type="species" reg="umbellifera">umbellifera</tp:taxon-name-part></tp:taxon-name></italic> (based on <italic>Foxworthy 593</italic> (<abbrev xmlns:xlink="http://www.w3.org/1999/xlink" xlink:title="Smithsonian Institution" id="ABBRID0EIFBG" xlink:type="simple">US</abbrev>-03661041)) <bold>D</bold><italic><tp:taxon-name><tp:taxon-name-part taxon-name-part-type="genus" reg="Pisonia">Pisonia</tp:taxon-name-part> <tp:taxon-name-part taxon-name-part-type="species" reg="aculeata">aculeata</tp:taxon-name-part></tp:taxon-name></italic> L. (based on <italic>Caraballo 3464</italic> (IJ)) <bold>E</bold><italic><tp:taxon-name><tp:taxon-name-part taxon-name-part-type="genus" reg="Pisonia">Pisonia</tp:taxon-name-part> <tp:taxon-name-part taxon-name-part-type="species" reg="grandis">grandis</tp:taxon-name-part></tp:taxon-name></italic> (based on <italic>Fosberg 24357</italic> (<abbrev xmlns:xlink="http://www.w3.org/1999/xlink" xlink:title="Smithsonian Institution" id="ABBRID0EKGBG" xlink:type="simple">US</abbrev>-00959523)) <bold>F</bold><italic><tp:taxon-name><tp:taxon-name-part taxon-name-part-type="genus" reg="Rockia">Rockia</tp:taxon-name-part> <tp:taxon-name-part taxon-name-part-type="species" reg="sandwicensis">sandwicensis</tp:taxon-name-part></tp:taxon-name></italic> (based on <italic>Lorence 6305</italic> (<abbrev xmlns:xlink="http://www.w3.org/1999/xlink" xlink:title="Smithsonian Institution" id="ABBRID0E4GBG" xlink:type="simple">US</abbrev>-00452890)). Illustration credit: Ramos Sepúlveda.</p></caption><graphic xmlns:xlink="http://www.w3.org/1999/xlink" xlink:href="phytokeys-152-121-g003.jpg" position="float" orientation="portrait" xlink:type="simple" id="oo_428754.jpg"><uri content-type="original_file" xlink:type="simple">https://binary.pensoft.net/fig/428754</uri></graphic></fig></tp:treatment-sec><ref-list><ref id="B18"><mixed-citation xmlns:xlink="http://www.w3.org/1999/xlink" xlink:type="simple"><person-group><name name-style="western"><surname>Heimerl</surname><given-names>A</given-names></name></person-group> (<year>1913b</year>) <article-title>Die Nyctaginaceen-Gattungen <italic><tp:taxon-name><tp:taxon-name-part taxon-name-part-type="genus">Calpidia</tp:taxon-name-part></tp:taxon-name></italic> und <italic><tp:taxon-name><tp:taxon-name-part taxon-name-part-type="genus">Rockia</tp:taxon-name-part></tp:taxon-name></italic>.</article-title><source>Österreichische Botanische Zeitschrift</source><volume>63</volume>(<issue>7</issue>): <fpage>279</fpage>–<lpage>290</lpage>. <ext-link xlink:type="simple" ext-link-type="doi" xlink:href="10.1007/BF01642830">https://doi.org/10.1007/BF01642830</ext-link></mixed-citation></ref><ref id="B36"><mixed-citation xmlns:xlink="http://www.w3.org/1999/xlink" xlink:type="simple"><person-group><name name-style="western"><surname>Wagner</surname><given-names>WL</given-names></name><name name-style="western"><surname>Herbst</surname><given-names>DR</given-names></name><name name-style="western"><surname>Lorence</surname><given-names>DH</given-names></name></person-group> (<year>2005</year>) Flora of the Hawaiian Islands website. <ext-link xlink:type="simple" ext-link-type="uri" xlink:href="http://botany.si.edu/pacificislandbiodiversity/hawaiianflora/index.htm">http://botany.si.edu/pacificislandbiodiversity/hawaiianflora/index.htm</ext-link> [accessed 03.15.2020]</mixed-citation></ref><ref id="B32"><mixed-citation xmlns:xlink="http://www.w3.org/1999/xlink" xlink:type="simple"><person-group><name name-style="western"><surname>Stemmerik</surname><given-names>JF</given-names></name></person-group> (<year>1964a</year>) <article-title>Flora Malesianae Precursores XXXVIII: Notes on <italic><tp:taxon-name><tp:taxon-name-part taxon-name-part-type="genus">Pisonia</tp:taxon-name-part></tp:taxon-name></italic> L. in the Old World (<tp:taxon-name><tp:taxon-name-part taxon-name-part-type="family">Nyctaginaceae</tp:taxon-name-part></tp:taxon-name>).</article-title><source>Blumea</source><volume>12</volume>: <fpage>275</fpage>–<lpage>284</lpage>.</mixed-citation></ref><ref id="B34"><mixed-citation xmlns:xlink="http://www.w3.org/1999/xlink" xlink:type="simple"><person-group><name name-style="western"><surname>Sykes</surname><given-names>WR</given-names></name></person-group> (<year>1987</year>) <article-title>The parapara, <italic><tp:taxon-name><tp:taxon-name-part taxon-name-part-type="genus">Pisonia</tp:taxon-name-part> <tp:taxon-name-part taxon-name-part-type="species">brunoniana</tp:taxon-name-part></tp:taxon-name></italic> (<tp:taxon-name><tp:taxon-name-part taxon-name-part-type="family">Nyctaginaceae</tp:taxon-name-part></tp:taxon-name>).</article-title><source>New Zealand Journal of Botany</source><volume>25</volume>(<issue>3</issue>): <fpage>459</fpage>–<lpage>466</lpage>. <ext-link xlink:type="simple" ext-link-type="doi" xlink:href="10.1080/0028825X.1987.10413362">https://doi.org/10.1080/0028825X.1987.10413362</ext-link></mixed-citation></ref></ref-list></tp:taxon-treatment>
