# Supplementary material for: Splitting the Pisonia birdcatcher trees: re-establishment of Ceodes and Rockia (Nyctaginaceae, Pisonieae)
Source: PhytoKeys. 2020 Jul 7;152:121–36. doi: 10.3897/phytokeys.152.50611 (PMC7360658; doi:10.3897/phytokeys.152.50611)
Supplement: XML Treatment for Rockia [file phytokeys.152.50611-treatment22.xml]

<!DOCTYPE tp:taxon-treatment
  PUBLIC "-//TaxonX//DTD Taxonomic Treatment Publishing DTD v0 20100105//EN" "tax-treatment-NSO.dtd">
<tp:taxon-treatment xmlns:tp="http://www.plazi.org/taxpub"><tp:treatment-meta><kwd-group><label>Taxon classification</label><kwd><named-content xmlns:xlink="http://www.w3.org/1999/xlink" content-type="kingdom">Plantae</named-content></kwd><kwd><named-content xmlns:xlink="http://www.w3.org/1999/xlink" content-type="order">Caryophyllales</named-content></kwd><kwd><named-content xmlns:xlink="http://www.w3.org/1999/xlink" content-type="family">Nyctaginaceae</named-content></kwd></kwd-group><mixed-citation publication-type="journal"><person-group><name><surname>Rossetto</surname><given-names>Elson Felipe Sandoli</given-names></name><name><surname>Caraballo-Ortiz</surname><given-names>Marcos A.</given-names></name></person-group><article-title>Splitting the <italic><tp:taxon-name><tp:taxon-name-part taxon-name-part-type="genus" reg="Pisonia">Pisonia</tp:taxon-name-part></tp:taxon-name></italic> birdcatcher trees: re-establishment of <italic><tp:taxon-name><tp:taxon-name-part taxon-name-part-type="genus" reg="Ceodes">Ceodes</tp:taxon-name-part></tp:taxon-name></italic> and <italic><tp:taxon-name><tp:taxon-name-part taxon-name-part-type="genus" reg="Rockia">Rockia</tp:taxon-name-part></tp:taxon-name></italic> (<tp:taxon-name><tp:taxon-name-part taxon-name-part-type="family">Nyctaginaceae</tp:taxon-name-part></tp:taxon-name>, <tp:taxon-name><tp:taxon-name-part taxon-name-part-type="clade">Pisonieae</tp:taxon-name-part></tp:taxon-name>)</article-title><source>PhytoKeys</source><day>07</day><month>7</month><year>2020</year><volume>152</volume><fpage>121</fpage><lpage>136</lpage><pub-id pub-id-type="doi">10.3897/phytokeys.152.50611</pub-id></mixed-citation></tp:treatment-meta><tp:nomenclature><tp:taxon-name><object-id xmlns:xlink="http://www.w3.org/1999/xlink" content-type="arpha" xlink:type="simple">C19ECE5C-24D3-5862-9B2C-4D265FAA9A34</object-id>
              <tp:taxon-name-part taxon-name-part-type="genus" reg="Rockia">Rockia</tp:taxon-name-part>
            </tp:taxon-name><tp:taxon-authority>Heimerl, Oesterr. Bot. Z. 63: 289. 1913.</tp:taxon-authority></tp:nomenclature><tp:treatment-sec sec-type="material" id="SECID0E2UAI"><title>Type.</title><p><italic><tp:taxon-name><tp:taxon-name-part taxon-name-part-type="genus" reg="Rockia">R.</tp:taxon-name-part> <tp:taxon-name-part taxon-name-part-type="species" reg="sandwicensis">sandwicensis</tp:taxon-name-part></tp:taxon-name></italic> (Hillebr.) Heimerl.</p></tp:treatment-sec><tp:treatment-sec sec-type="description" id="SECID0EMVAI"><title>Description.</title><p><bold><italic>Habit and phyllotaxy</italic>.</bold> Dioecious trees or shrubs, leaves (sub)opposite or (sub)verticillate clustered at apex of branches.</p><p><bold><italic>Inflorescence</italic>.</bold> Axillary, terminal, arranged in compound cymes.</p><p><bold><italic>Flowers</italic>.</bold> Unisexual (with vestiges of another sex), sessile, with one bract and two bracteoles present at the base, male perianth campanulate, stamens 10–26, exserted (Fig. <xref ref-type="fig" rid="F2">2G</xref>), female perianth tubular or fusiform (Fig. <xref ref-type="fig" rid="F2">2H</xref>), stigma fimbriate, exserted.</p><p><bold><italic><tp:taxon-name><tp:taxon-name-part taxon-name-part-type="genus" reg="Anthocarp">Anthocarp</tp:taxon-name-part></tp:taxon-name></italic>.</bold> Leathery, elongated fusiform, with 5 ribs covered by inconspicuous glands excreting sticky substances (Figs <xref ref-type="fig" rid="F2">2I</xref>, <xref ref-type="fig" rid="F3">3F</xref>).</p><p><bold><italic>Pollen.</italic></bold> Tricolpate, with 3 apertures distant 120° from each other.</p><p><bold><italic><tp:taxon-name><tp:taxon-name-part taxon-name-part-type="genus" reg="Perisperm">Perisperm</tp:taxon-name-part></tp:taxon-name></italic>.</bold> Abundant, gelatinous.</p></tp:treatment-sec><tp:treatment-sec><!--Section generated to contain objects referenced in tp:taxon-treatment.--><fig id="F2" position="float" orientation="portrait"><object-id xmlns:xlink="http://www.w3.org/1999/xlink" content-type="doi" xlink:type="simple">10.3897/phytokeys.152.50611.figure2</object-id><object-id xmlns:xlink="http://www.w3.org/1999/xlink" content-type="arpha" xlink:type="simple">56AD99A9-1BEE-58F6-8A41-61CB4683E4A2</object-id><label>Figure 2.</label><caption><p>Field images for representative species of <italic><tp:taxon-name><tp:taxon-name-part taxon-name-part-type="genus" reg="Ceodes">Ceodes</tp:taxon-name-part></tp:taxon-name></italic>, <italic><tp:taxon-name><tp:taxon-name-part taxon-name-part-type="genus" reg="Pisonia">Pisonia</tp:taxon-name-part></tp:taxon-name></italic> and <italic><tp:taxon-name><tp:taxon-name-part taxon-name-part-type="genus" reg="Rockia">Rockia</tp:taxon-name-part></tp:taxon-name></italic> (<tp:taxon-name><tp:taxon-name-part taxon-name-part-type="family">Nyctaginaceae</tp:taxon-name-part></tp:taxon-name>) from the Pacific Islands <bold>A</bold><italic><tp:taxon-name><tp:taxon-name-part taxon-name-part-type="genus" reg="Ceodes">Ceodes</tp:taxon-name-part> <tp:taxon-name-part taxon-name-part-type="species" reg="taitensis">taitensis</tp:taxon-name-part></tp:taxon-name></italic>. Branch with pistillate flowers <bold>B</bold><italic><tp:taxon-name><tp:taxon-name-part taxon-name-part-type="genus" reg="Ceodes">Ceodes</tp:taxon-name-part> <tp:taxon-name-part taxon-name-part-type="species" reg="brunoniana">brunoniana</tp:taxon-name-part></tp:taxon-name></italic>. Ripe anthocarps (fruits) exuding sticky secretions (arrow) <bold>C, D</bold><italic><tp:taxon-name><tp:taxon-name-part taxon-name-part-type="genus" reg="Ceodes">Ceodes</tp:taxon-name-part> <tp:taxon-name-part taxon-name-part-type="species" reg="umbellifera">umbellifera</tp:taxon-name-part></tp:taxon-name></italic>. Branch with ripe anthocarps (<bold>C</bold>) and staminate flowers at anthesis (<bold>D</bold>) <bold>E, F</bold><italic><tp:taxon-name><tp:taxon-name-part taxon-name-part-type="genus" reg="Pisonia">Pisonia</tp:taxon-name-part> <tp:taxon-name-part taxon-name-part-type="species" reg="grandis">grandis</tp:taxon-name-part></tp:taxon-name></italic> R.Br. Staminate flowers at anthesis (<bold>E</bold>) and ripe anthocarps (<bold>F</bold>) <bold>G–I</bold><italic><tp:taxon-name><tp:taxon-name-part taxon-name-part-type="genus" reg="Rockia">Rockia</tp:taxon-name-part> <tp:taxon-name-part taxon-name-part-type="species" reg="sandwicensis">sandwicensis</tp:taxon-name-part></tp:taxon-name></italic>. Staminate (<bold>G</bold>) and pistillate (<bold>H</bold>) flowers at anthesis and ripe anthocarps (<bold>I</bold>) Photo credits: <bold>A, F</bold> by J.-Y. Meyer <bold>B</bold> by L. Jensen <bold>C</bold> by C.-I Peng <bold>D, E, I</bold> by F. Starr and K. Starr <bold>G, H</bold> by K. Magnacca.</p></caption><graphic xmlns:xlink="http://www.w3.org/1999/xlink" xlink:href="phytokeys-152-121-g002.jpg" position="float" orientation="portrait" xlink:type="simple" id="oo_428753.jpg"><uri content-type="original_file" xlink:type="simple">https://binary.pensoft.net/fig/428753</uri></graphic></fig><fig id="F3" position="float" orientation="portrait"><object-id xmlns:xlink="http://www.w3.org/1999/xlink" content-type="doi" xlink:type="simple">10.3897/phytokeys.152.50611.figure3</object-id><object-id xmlns:xlink="http://www.w3.org/1999/xlink" content-type="arpha" xlink:type="simple">20F1C348-3385-582E-B8A9-E29AF3E47F7C</object-id><label>Figure 3.</label><caption><p>Comparison of size and morphology of ripe fruits (anthocarps) amongst members of <italic><tp:taxon-name><tp:taxon-name-part taxon-name-part-type="genus" reg="Ceodes">Ceodes</tp:taxon-name-part></tp:taxon-name></italic>, <italic><tp:taxon-name><tp:taxon-name-part taxon-name-part-type="genus" reg="Pisonia">Pisonia</tp:taxon-name-part></tp:taxon-name></italic> and <italic><tp:taxon-name><tp:taxon-name-part taxon-name-part-type="genus" reg="Rockia">Rockia</tp:taxon-name-part></tp:taxon-name></italic> (<tp:taxon-name><tp:taxon-name-part taxon-name-part-type="family">Nyctaginaceae</tp:taxon-name-part></tp:taxon-name>). The outline of infructescences are shown below each anthocarp <bold>A</bold><italic><tp:taxon-name><tp:taxon-name-part taxon-name-part-type="genus" reg="Ceodes">Ceodes</tp:taxon-name-part> <tp:taxon-name-part taxon-name-part-type="species" reg="brunoniana">brunoniana</tp:taxon-name-part></tp:taxon-name></italic> (based on <italic>St. John 11272</italic> (<abbrev xmlns:xlink="http://www.w3.org/1999/xlink" xlink:title="Smithsonian Institution" id="ABBRID0ECEBG" xlink:type="simple">US</abbrev>-01258187)) <bold>B</bold><italic><tp:taxon-name><tp:taxon-name-part taxon-name-part-type="genus" reg="Ceodes">Ceodes</tp:taxon-name-part> <tp:taxon-name-part taxon-name-part-type="species" reg="longirostris">longirostris</tp:taxon-name-part></tp:taxon-name></italic> (based on <italic>Brass 2972</italic> (<abbrev xmlns:xlink="http://www.w3.org/1999/xlink" xlink:title="Harvard University Herbaria" id="ABBRID0EVEBG" xlink:type="simple">HUH</abbrev>-00046918)). Note the extremely long rostrum at the tip of the anthocarp (indicated with an arrow) <bold>C</bold><italic><tp:taxon-name><tp:taxon-name-part taxon-name-part-type="genus" reg="Ceodes">Ceodes</tp:taxon-name-part> <tp:taxon-name-part taxon-name-part-type="species" reg="umbellifera">umbellifera</tp:taxon-name-part></tp:taxon-name></italic> (based on <italic>Foxworthy 593</italic> (<abbrev xmlns:xlink="http://www.w3.org/1999/xlink" xlink:title="Smithsonian Institution" id="ABBRID0EIFBG" xlink:type="simple">US</abbrev>-03661041)) <bold>D</bold><italic><tp:taxon-name><tp:taxon-name-part taxon-name-part-type="genus" reg="Pisonia">Pisonia</tp:taxon-name-part> <tp:taxon-name-part taxon-name-part-type="species" reg="aculeata">aculeata</tp:taxon-name-part></tp:taxon-name></italic> L. (based on <italic>Caraballo 3464</italic> (IJ)) <bold>E</bold><italic><tp:taxon-name><tp:taxon-name-part taxon-name-part-type="genus" reg="Pisonia">Pisonia</tp:taxon-name-part> <tp:taxon-name-part taxon-name-part-type="species" reg="grandis">grandis</tp:taxon-name-part></tp:taxon-name></italic> (based on <italic>Fosberg 24357</italic> (<abbrev xmlns:xlink="http://www.w3.org/1999/xlink" xlink:title="Smithsonian Institution" id="ABBRID0EKGBG" xlink:type="simple">US</abbrev>-00959523)) <bold>F</bold><italic><tp:taxon-name><tp:taxon-name-part taxon-name-part-type="genus" reg="Rockia">Rockia</tp:taxon-name-part> <tp:taxon-name-part taxon-name-part-type="species" reg="sandwicensis">sandwicensis</tp:taxon-name-part></tp:taxon-name></italic> (based on <italic>Lorence 6305</italic> (<abbrev xmlns:xlink="http://www.w3.org/1999/xlink" xlink:title="Smithsonian Institution" id="ABBRID0E4GBG" xlink:type="simple">US</abbrev>-00452890)). Illustration credit: Ramos Sepúlveda.</p></caption><graphic xmlns:xlink="http://www.w3.org/1999/xlink" xlink:href="phytokeys-152-121-g003.jpg" position="float" orientation="portrait" xlink:type="simple" id="oo_428754.jpg"><uri content-type="original_file" xlink:type="simple">https://binary.pensoft.net/fig/428754</uri></graphic></fig></tp:treatment-sec></tp:taxon-treatment>
